# Supplementary material for: Density and Home Range of Cats in a Small Inhabited Mediterranean Island
Source: Animals (Basel). 2024 Aug 6;14(16):2288. doi: 10.3390/ani14162288 (PMC11350886; doi:10.3390/ani14162288)
Supplement: Supplementary file 1 [file animals-14-02288-s001.zip]

Archive with 1 entries (1 files):
- animals-3107610-supplementary.pdf
